# Supplementary material for: Association of Added Sugars Intake with Micronutrient Adequacy in US Children and Adolescents: NHANES 2009–2014
Source: Curr Dev Nutr. 2019 Nov 7;3(12):nzz126. doi: 10.1093/cdn/nzz126 (PMC7053577; doi:10.1093/cdn/nzz126)
Supplement: nzz126_Supplement_Tables [file nzz126_supplement_tables.xlsx]

## Sheet: 2-18 yr
Title: Association of added sugars intake with micronutrient adequacy in U.S. children and adolescents: NHANES 2009-2014
Corresponding Author: Victor L Fulgoni, III
Online Supporting Material
Supplemental Table 1. Usual Intake and Percentage Below the Estimated Average Requirement by Deciles of Added Sugars as a Percentage of Calories in Children 2-18 Years of Age
	Usual Intake								EAR
Decile	Mean	+	SE	P10	P25	P50	P75	P90	% Below	SE
Calcium (mg)
1	1142.28	+	38.0887	660.133	840.343	1084.34	1381.98	1694.86	35.4398	3.32955
2	1175.12	+	34.7326	685.933	867.042	1113.88	1416.1	1744.84	33.2636	3.02702
3	1127.37	+	31.0175	664.095	836.645	1070.89	1359.62	1663.18	36.8031	2.82211
4	1140.81	+	28.5914	738.296	897.782	1107.88	1345.65	1593.48	30.6559	3.67103
5	1145.63	+	33.5975	712.688	881.432	1102.46	1362.54	1631.96	35.0299	3.31549
6	1056.9	+	23.8734	647.928	805.861	1016.39	1262.43	1519.23	42.38	2.2925
7	1057.24	+	31.5543	648.283	803.649	1011.7	1260.19	1524.1	42.464	3.3438
8	985.014	+	28.6717	576.191	731.342	939.994	1189.52	1450.98	50.8303	3.69273
9	975.433	+	22.778	595.958	745.315	938.652	1164.14	1399.21	51.2555	2.73699
10	845.026	+	24.5054	492.107	627.278	809.117	1024.43	1245.66	63.0176	2.60017
Copper (mg)
1	1.02286	+	0.0339839	0.561504	0.719877	0.945639	1.23716	1.57565	5.19746	1.06791
2	1.08141	+	0.0326835	0.641609	0.798094	1.01321	1.29236	1.60375	2.5943	0.797139
3	1.01227	+	0.0296312	0.603903	0.752304	0.954867	1.20864	1.49241	3.88373	1.05209
4	1.06541	+	0.0218703	0.668723	0.815755	1.01535	1.26099	1.52663	1.65002	0.589746
5	1.01843	+	0.0251408	0.643517	0.783087	0.971783	1.20113	1.45298	3.16594	0.831516
6	1.00302	+	0.0218524	0.649371	0.782462	0.961443	1.17768	1.40941	2.83441	0.844303
7	1.02128	+	0.0261622	0.676529	0.808055	0.981903	1.19235	1.41879	2.56711	0.858664
8	0.946861	+	0.0226675	0.614009	0.739701	0.906783	1.11056	1.32889	4.22188	1.71807
9	0.923025	+	0.0237147	0.600973	0.723176	0.888985	1.08093	1.28826	5.75532	1.44987
10	0.850872	+	0.0193847	0.53825	0.657607	0.815815	1.00736	1.20621	14.7801	2.62599
Folate, DFE (mcg)
1	537.841	+	23.7687	299.857	388.783	508.722	656.019	812.713	3.47076	1.21051
2	588.792	+	18.8239	339.49	433.148	554.527	709.642	878.85	1.84722	0.610184
3	550.554	+	14.8348	321.151	403.665	519.695	662.778	818.132	2.25263	0.955202
4	555.948	+	17.1456	318.227	408.173	528.747	673.187	828.402	2.10857	0.878432
5	564.799	+	19.3542	333.54	418.904	533.748	677.629	836.704	2.4891	0.729751
6	550.126	+	13.6373	321.295	407.742	522.583	663.781	817.691	2.72633	0.716691
7	508.055	+	18.5271	286.876	365.247	474.003	615.116	772.756	5.66766	1.92387
8	516.737	+	18.6464	299.344	378.933	486.847	624.915	773.074	4.36632	1.35089
9	500.337	+	14.2252	309.102	381.735	478.893	596.33	721.167	5.14271	1.51012
10	421.01	+	15.2894	249.625	313.851	402.355	508.024	619.12	15.4557	3.57552
Iron (mg)
1	13.6653	+	0.499462	7.92753	10.0861	12.9689	16.4694	20.2831	3.18671	0.831616
2	14.9255	+	0.407489	9.02661	11.1865	14.0944	17.8181	21.9446	1.52058	0.420463
3	14.5899	+	0.330836	8.59144	10.8349	13.8386	17.5097	21.536	2.27231	0.576423
4	14.8067	+	0.36569	8.83381	11.1172	14.1822	17.7974	21.5897	1.84796	0.551647
5	15.0101	+	0.440937	9.15414	11.3592	14.2861	17.8869	21.7126	1.76368	0.399949
6	14.9542	+	0.405419	9.0396	11.2866	14.3154	17.8821	21.8041	1.86762	0.492302
7	14.3312	+	0.428976	9.00207	10.9873	13.7243	17.0211	20.5184	2.33412	0.740701
8	13.9503	+	0.378048	8.37233	10.4304	13.2528	16.729	20.4282	3.03274	0.808223
9	13.9593	+	0.316489	8.56313	10.6016	13.3306	16.7101	20.1719	3.47511	0.793539
10	12.3709	+	0.427258	7.39515	9.31152	11.8578	14.8872	18.0837	8.5227	1.99315
Magnesium (mg)
1	259.18	+	8.21565	144.148	184.73	242.64	314.884	396.6	30.92	2.95519
2	259.518	+	5.82132	159.619	196.907	247.389	308.918	375.724	28.0945	2.80447
3	255.181	+	6.22109	155.907	191.958	242.383	303.558	370.371	28.8779	2.36359
4	258.677	+	3.88669	169.968	203.981	249.472	303.858	360.201	28.1162	3.15451
5	249.794	+	5.25322	162.129	196.815	241.729	293.559	347.474	28.8415	2.63607
6	241.742	+	4.51435	158.918	191.381	233.981	283.267	334.86	33.7191	2.60528
7	243.581	+	4.94376	162.889	194.079	235.438	283.64	334.753	34.9043	2.452
8	228.065	+	4.57449	149.027	180.131	220.103	268.131	315.628	34.8808	3.23368
9	221.596	+	4.55575	146.222	176.22	214.815	260.382	305.093	39.8698	2.84754
10	206.252	+	5.81017	129.474	160.146	198.478	245.22	292.806	48.6213	2.513
Niacin (mg)
1	21.5008	+	0.691552	11.9381	15.537	20.4087	26.3828	32.4112	0.747222	0.304648
2	22.4453	+	0.598803	13.5446	16.9245	21.4683	26.9533	32.6102	0.218225	0.1837
3	22.5126	+	0.566863	13.3972	16.836	21.518	27.0829	33.0156	0.170813	0.155165
4	21.9198	+	0.437186	13.0399	16.4879	21.0462	26.4355	32.0838	0.183881	0.17607
5	22.4625	+	0.602565	14.9534	17.9619	21.9051	26.368	30.7042	0.0365318	0.0665177
6	22.5094	+	0.486094	13.5465	17.0978	21.7095	27.0673	32.5657	0.280797	0.163962
7	22.6531	+	0.607813	13.7799	17.0743	21.6299	27.1051	32.8966	0.201145	0.127695
8	21.3941	+	0.568606	12.713	15.9666	20.4729	25.8723	31.2743	0.363358	0.205646
9	20.9829	+	0.647159	13.346	16.3519	20.2968	24.9208	29.4758	0.243067	0.268589
10	20.5407	+	1.10581	11.1194	14.5266	19.4017	25.2849	31.5179	2.53327	1.23387
Phosphorus (mg)
1	1391.7	+	43.8429	798.635	1026.06	1328.57	1690.26	2070.41	12.9397	2.21162
2	1385.06	+	34.2475	876.705	1074.14	1337.48	1644.2	1954.94	11.3501	1.99583
3	1364.9	+	34.3129	833.12	1038.52	1310.9	1632.34	1968.21	13.0687	1.91953
4	1367.3	+	22.5812	910.544	1091.89	1327.77	1601.93	1877.61	7.46148	1.39206
5	1354.3	+	28.3497	917.328	1093.58	1315.81	1578.18	1840.87	10.4428	1.81
6	1293.86	+	28.7971	864.844	1038.05	1262.21	1515.92	1766.88	12.8094	1.91338
7	1319.56	+	30.2291	882.618	1059.35	1284.1	1546.96	1801.73	10.8244	1.62352
8	1232.59	+	23.6217	807.139	973.689	1201.45	1452.06	1704.74	15.8287	2.08097
9	1190.5	+	27.4401	774.415	937.886	1152	1401.81	1659.89	20.9418	2.92614
10	1087.39	+	28.307	723.512	870.737	1061.47	1276.21	1487.08	29.3053	3.69396
Riboflavin (Vitamin B2) (mg)
1	2.03917	+	0.0815627	1.10785	1.45572	1.92364	2.49317	3.12124	2.01614	0.635323
2	2.10503	+	0.0596357	1.22329	1.54327	1.99166	2.5303	3.13255	0.769666	0.293359
3	2.10155	+	0.057157	1.27978	1.5906	2.00833	2.51599	3.04177	0.678987	0.262226
4	2.1076	+	0.0509199	1.26078	1.57393	2.01087	2.52926	3.0917	0.653557	0.234959
5	2.12464	+	0.044582	1.35564	1.65696	2.0532	2.51253	2.9839	0.401697	0.195736
6	2.05806	+	0.0495365	1.24267	1.55777	1.97658	2.4649	2.98057	0.7277	0.275967
7	2.02028	+	0.0584833	1.20961	1.50917	1.92189	2.42318	2.9577	1.06564	0.350987
8	1.91407	+	0.0531967	1.13185	1.42248	1.81644	2.3053	2.811	1.6074	0.728699
9	1.92878	+	0.0547496	1.15117	1.44745	1.84043	2.31256	2.82475	1.63406	0.502531
10	1.75867	+	0.0667743	0.942319	1.23946	1.65466	2.16444	2.70705	6.15068	1.6984
Selenium (mcg)
1	107.649	+	3.2548	59.4172	77.3319	101.719	131.924	163.391	0.219562	0.106113
2	106.9	+	3.03939	65.4277	81.46	102.671	127.625	154.203	0.0286056	0.0746788
3	102.91	+	2.83294	61.0376	76.6028	98.1331	123.961	150.578	0.126013	0.104248
4	102.147	+	2.2234	65.3119	80.1607	99.1827	121.263	143.231	0.0338326	0.0311146
5	101.509	+	2.40023	67.4646	81.1403	98.9662	119.054	138.64	0.0204545	0.0426224
6	97.5207	+	2.26848	65.304	78.8763	95.4896	114.381	132.157	0.0010838	0.0132603
7	96.5144	+	2.64481	62.7362	76.242	93.9753	114.183	134.06	0.0258303	0.0393588
8	90.5906	+	1.91776	60.5359	72.7561	88.6684	106.079	123.187	0.0301032	0.0568551
9	86.6661	+	2.2855	56.6503	68.7248	84.4143	102.052	119.394	0.209446	0.169023
10	77.8304	+	2.41657	49.7487	61.3133	76.0073	92.5088	108.07	1.36455	0.76462
Thiamin (Vitamin B1) (mg)
1	1.59183	+	0.052472	0.936861	1.1815	1.51185	1.92085	2.35167	1.57261	0.67611
2	1.6479	+	0.040244	1.03463	1.26463	1.57669	1.95528	2.35355	0.805194	0.421733
3	1.64214	+	0.0360341	1.02368	1.25661	1.57378	1.94934	2.35304	1.00887	0.41607
4	1.65798	+	0.0384799	1.03038	1.27288	1.60386	1.97859	2.36596	0.346309	0.200778
5	1.67791	+	0.0381204	1.09563	1.31846	1.61358	1.96911	2.34779	0.636437	0.361844
6	1.62712	+	0.0419579	1.01267	1.25434	1.56687	1.93608	2.31648	0.925257	0.393329
7	1.58043	+	0.0550246	0.989467	1.21029	1.51831	1.87712	2.2587	1.05043	0.616429
8	1.5295	+	0.0323327	0.929992	1.16413	1.46766	1.83105	2.20291	2.05518	0.707862
9	1.50807	+	0.0399556	0.978472	1.19128	1.46014	1.77754	2.10012	1.82	0.783456
10	1.29372	+	0.0417276	0.810101	1.00484	1.2536	1.53755	1.83477	8.90716	2.88114
Vitamin A, RAE (mcg)
1	663.673	+	24.3723	291.353	415.439	602.963	840.149	1120.19	25.4203	3.47987
2	721.513	+	34.8069	353.036	482.497	664.483	894.886	1162.41	18.1309	3.05047
3	684.486	+	22.5191	354.622	475.623	642.255	845.668	1064	18.1934	2.58484
4	653.006	+	23.4799	385.922	489.811	626.226	787.184	951.725	16.2195	3.87785
5	658.381	+	21.4355	373.228	481.558	626.947	800.084	981.922	18.2816	2.91973
6	625.832	+	21.7574	349.203	456.549	594.281	763.872	941.796	22.0199	2.37556
7	610.925	+	19.2819	322.557	428.786	574.136	751.856	946.5	26.9505	3.13482
8	588.321	+	22.1891	312.949	413.529	552.933	723.719	907.717	25.7845	3.48062
9	575.029	+	19.1765	300.065	400.441	541.143	711.598	891.866	28.7185	2.98881
10	499.992	+	16.5075	244.409	335.001	463.724	624.203	805.407	41.9032	2.9489
Vitamin B12 (mcg)
1	5.1471	+	0.254404	2.53557	3.47132	4.76811	6.41843	8.254	1.48679	0.571712
2	5.558	+	0.253297	2.69308	3.67737	5.09758	6.94286	9.0194	0.993664	0.500281
3	5.12179	+	0.161897	2.61871	3.52024	4.77115	6.34693	8.07414	1.5637	0.505937
4	5.46628	+	0.207805	3.08378	3.96622	5.18018	6.64868	8.232	0.21883	0.27922
5	5.52146	+	0.18095	3.12574	4.00571	5.2075	6.6968	8.33906	0.356792	0.205598
6	5.04282	+	0.174376	2.762	3.59121	4.74594	6.16572	7.71899	0.836312	0.404525
7	5.3592	+	0.194965	2.6999	3.62856	4.95591	6.64217	8.52564	0.799967	0.419944
8	4.89148	+	0.15394	2.52527	3.36407	4.54259	6.02889	7.71098	1.26345	0.86316
9	4.93966	+	0.164415	2.6923	3.50015	4.63359	6.03085	7.59611	0.905181	0.49342
10	4.85999	+	0.317282	2.36926	3.22015	4.46465	6.07807	7.88637	2.35022	1.44248
Vitamin B6 (mg)
1	1.77443	+	0.0704908	0.98648	1.27449	1.67241	2.16266	2.68737	2.68806	0.859086
2	1.86447	+	0.0596508	1.14158	1.41558	1.77472	2.22335	2.6928	0.984628	0.423462
3	1.88779	+	0.0627211	1.09337	1.39081	1.79017	2.28371	2.81254	1.23001	0.491882
4	1.80411	+	0.0473221	1.07479	1.34601	1.71079	2.15908	2.65588	1.4038	0.647666
5	1.80369	+	0.0504922	1.17539	1.42751	1.74515	2.12624	2.50979	0.608182	0.46728
6	1.76837	+	0.0529569	1.06313	1.32865	1.68086	2.11171	2.58769	1.77118	0.719557
7	1.81917	+	0.0526296	1.10146	1.35925	1.72463	2.17519	2.65538	1.29943	0.625242
8	1.69351	+	0.0520792	1.01173	1.26215	1.59784	2.0257	2.48785	1.65362	0.867286
9	1.67503	+	0.0560076	1.01914	1.26662	1.59914	1.99839	2.43273	2.38445	0.884466
10	1.69504	+	0.101869	0.849198	1.14355	1.56526	2.10815	2.69826	7.90974	2.81592
Vitamin C (mg)
1	85.5851	+	3.83847	27.7756	44.7479	72.4188	111.852	160.824	22.3449	2.90497
2	88.903	+	4.53616	30.2465	48.2057	76.2851	115.461	163.364	18.4572	2.53304
3	85.9312	+	4.59169	34.3514	51.6165	76.9866	110.698	148.915	14.504	3.03884
4	80.9533	+	4.45696	36.3075	51.6583	74.0174	102.087	134.243	17.9684	3.62252
5	75.2651	+	3.99436	30.7682	45.8415	67.9678	96.4138	129.217	19.2506	3.55331
6	77.0317	+	2.87953	32.4616	47.4103	69.3703	98.3207	131.257	20.1306	2.86395
7	86.0653	+	4.11811	34.8149	51.605	76.0042	109.564	149.757	18.1256	2.94928
8	76.5681	+	3.70514	28.9109	44.1344	67.0489	98.6039	136.183	19.5688	3.04549
9	73.1221	+	2.95611	30.2203	44.4861	65.2365	93.1762	125.89	21.0257	3.49751
10	74.8049	+	4.71534	20.0843	34.3609	59.3224	97.965	148.897	32.5315	2.50413
Vitamin D (D2 + D3) (mcg)
1	7.58263	+	0.411486	2.72468	4.18386	6.46753	9.74629	13.7752	76.4543	2.7955
2	6.92825	+	0.292531	2.88072	4.19917	6.16844	8.80114	11.8948	82.2929	2.31403
3	6.79348	+	0.33738	2.88213	4.20791	6.16303	8.63412	11.5402	83.4777	3.19188
4	6.63582	+	0.429491	3.37019	4.57137	6.21893	8.21077	10.4232	87.9982	2.816
5	6.65673	+	0.238696	3.13782	4.39588	6.12083	8.36926	10.8275	86.2364	1.80993
6	5.81501	+	0.274191	2.58785	3.70415	5.28589	7.33715	9.72224	91.0962	1.79562
7	6.53193	+	0.280764	2.93049	4.1606	5.93509	8.24458	10.8774	86.3735	2.25351
8	5.36382	+	0.268608	2.09784	3.19546	4.78306	6.90816	9.32364	92.3215	1.63664
9	5.37744	+	0.243893	2.47477	3.49782	4.96387	6.79729	8.8296	94.3163	1.48688
10	4.50769	+	0.222478	1.68884	2.52504	3.85995	5.79865	8.16353	95.2684	1.24244
Vitamin E as alpha-tocopherol (mg)
1	7.0571	+	0.396774	3.09896	4.38158	6.29883	8.88783	11.9638	68.3807	3.02502
2	7.06831	+	0.249278	3.758	4.8822	6.51196	8.6527	11.0646	66.851	2.91552
3	6.78818	+	0.200063	3.68015	4.77172	6.31241	8.2883	10.4755	68.6999	2.68592
4	7.51842	+	0.221585	4.20775	5.3363	6.98856	9.12483	11.5192	64.7852	2.97369
5	7.25497	+	0.21081	4.21114	5.35776	6.85894	8.75702	10.7907	64.1883	2.81973
6	6.95668	+	0.217872	4.18474	5.24029	6.64445	8.33793	10.1133	70.6696	2.6464
7	7.2061	+	0.137379	4.22249	5.29497	6.75896	8.62931	10.7474	66.3106	2.36054
8	7.02873	+	0.239728	4.00498	5.05224	6.5789	8.46983	10.6137	70.7006	3.00331
9	6.50485	+	0.197956	3.98555	4.91524	6.17867	7.7461	9.40813	75.4241	2.87682
10	5.87702	+	0.179713	3.15825	4.12602	5.51267	7.23658	9.05817	75.9862	2.05396
Zinc (mg)
1	10.6997	+	0.428289	6.02538	7.72679	10.0653	12.9788	16.1751	9.17343	1.89132
2	10.6413	+	0.393218	6.14158	7.74655	10.009	12.8327	15.937	8.75898	1.65299
3	10.5683	+	0.261976	6.19362	7.79697	9.99911	12.7275	15.6715	7.95602	1.32494
4	11.1907	+	0.226279	6.98457	8.5656	10.7057	13.2675	16.1086	3.55578	1.08844
5	11.065	+	0.35012	7.07603	8.58316	10.6102	13.0172	15.6503	4.70415	1.34782
6	10.3331	+	0.271349	6.30248	7.84546	9.94445	12.3704	14.8995	9.21248	1.642
7	10.6163	+	0.341371	6.48804	7.99149	10.0929	12.6981	15.4381	8.13727	1.55824
8	9.96808	+	0.305194	6.16251	7.5865	9.4939	11.8307	14.4194	9.12675	2.95721
9	9.52947	+	0.202932	6.00543	7.38409	9.17089	11.2734	13.5315	12.6983	2.56147
10	8.77356	+	0.277245	5.19783	6.59313	8.4347	10.5928	12.7978	23.4756	3.71703
Data Source: NHANES 2001-2014
Sample size for deciles 1-10 were: 883, 805,795,738, 785,787, 781,727,768 and 685, respectively
Added sugars deciles determined using the average of two days of intake
Usual intake of nutrients was determined using the National cancer Institute method
Percentage below the EAR determined using the cut-point method (except the probability method was used for iron)

## Sheet: 2-8 yrs
Supplemental Table 2. Usual Intake and Percentage Below the Estimated Average Requirement by Deciles of Added Sugars as a Percentage of Calories in Children 2-8 Years of Age
	Usual Intake								EAR
Decile	Mean	+	SE	P10	P25	P50	P75	P90	% Below	SE
Calcium (mg)
1	1133.1	+	46.5348	658.63	835.782	1078.27	1369.31	1683.06	12.8982	2.59308
2	1153.34	+	37.6498	669.284	854.378	1094.39	1393.57	1706.76	13.1356	2.6553
3	1129.8	+	44.2672	669.775	842.135	1076.17	1356.44	1652.2	12.5574	2.26703
4	1058.83	+	40.5073	679.942	831.754	1029.87	1248.69	1472.88	13.6753	3.37836
5	1167.48	+	45.6141	731.627	902.032	1123.94	1388.57	1653.82	11.2138	2.69723
6	1049.81	+	42.2093	636.41	798.975	1012.25	1259.4	1508.95	17.6418	3.01107
7	1028.71	+	45.2181	631.138	781.993	981.077	1230.1	1486.37	19.2563	3.93067
8	974.851	+	35.0808	571.925	721.38	927.065	1177.7	1436.8	28.054	4.07646
9	996.467	+	35.2266	613.052	764.782	962.702	1188.81	1422.3	23.0882	3.38568
10	921.929	+	35.8533	552.824	698.639	882.559	1105.39	1332.37	29.4495	3.98373
Copper (mg)
1	0.889132	+	0.0266587	0.5004	0.635564	0.826259	1.0717	1.35237	0.341351	0.222493
2	0.984172	+	0.0421688	0.590173	0.737214	0.932543	1.17386	1.44294	0.0932428	0.0655653
3	0.905125	+	0.0327736	0.542949	0.672	0.853704	1.08024	1.33609	0.144059	0.109753
4	0.933351	+	0.0362639	0.594662	0.719827	0.890146	1.10017	1.32301	0.0146093	0.0304862
5	0.953995	+	0.0322034	0.596439	0.73178	0.907203	1.12863	1.36512	0.0229077	0.0712726
6	0.942033	+	0.0307537	0.600211	0.733519	0.90386	1.10795	1.3274	0.0073407	0.0333338
7	0.949429	+	0.0271295	0.633504	0.751507	0.912277	1.10454	1.31835	0.0061093	0.0286355
8	0.866171	+	0.0210923	0.570448	0.681813	0.83096	1.0144	1.20408	0.0249371	0.0903094
9	0.911914	+	0.034806	0.591059	0.715503	0.880981	1.06989	1.26972	0.0574119	0.0510636
10	0.882081	+	0.0244316	0.561896	0.685604	0.848569	1.04056	1.24496	0.152617	0.231489
Folate, DFE (mcg)
1	498.087	+	23.9396	275.171	357.011	469.697	607.262	759.411	0.228912	0.191292
2	534.309	+	17.4003	310.79	393.333	505.666	642.91	793.472	0.0435134	0.0880578
3	495.968	+	14.747	292.291	363.905	467.491	595.757	739.119	0.0652709	0.072071
4	485.389	+	23.3845	274.118	352.382	459.866	589.901	727.936	0.117048	0.161431
5	528.774	+	20.723	307.947	386.931	497.889	637.311	790.118	0.0562482	0.0438581
6	521.332	+	24.0158	296.648	379.018	493.356	631.864	784.889	0.089887	0.0804172
7	463.902	+	17.7009	261.512	331.223	433.397	560.935	709.51	0.282899	0.213731
8	468.871	+	19.7604	270.045	343.266	442.86	564.737	701.725	0.224588	0.166378
9	485.232	+	18.4693	297.019	366.441	465.928	579.182	701.724	0.0597755	0.0887828
10	440.71	+	12.0495	259.065	329.266	421.923	532.243	644.165	0.35506	0.270058
Iron (mg)
1	12.55	+	0.491532	7.26619	9.19976	11.8413	15.1419	18.7549	1.24525	0.421607
2	13.2272	+	0.347654	8.17953	10.0496	12.6089	15.699	19.0771	0.966098	0.270258
3	12.7903	+	0.309045	7.66712	9.56738	12.0557	15.3676	18.8214	1.18941	0.244864
4	12.3861	+	0.394233	7.50133	9.42426	11.9133	14.7908	17.9394	1.39367	0.349268
5	13.7596	+	0.487541	8.47045	10.4285	13.0969	16.3144	19.9497	0.81704	0.239516
6	14.1017	+	0.582534	8.3884	10.5995	13.4413	16.9631	20.6529	0.747475	0.262002
7	13.2641	+	0.363578	8.39078	10.2679	12.6827	15.6693	18.846	0.920565	0.266405
8	12.3715	+	0.367044	7.44882	9.26478	11.7302	14.8293	18.1902	1.82153	0.4107
9	13.3765	+	0.433856	8.11868	10.116	12.8081	15.9824	19.4156	1.19811	0.350224
10	12.9586	+	0.39421	7.71798	9.76079	12.4328	15.5585	18.8946	1.48582	0.406837
Magnesium (mg)
1	237.839	+	7.90466	134.064	170.988	223.189	289.133	360.27	1.64412	0.634439
2	241.683	+	7.13994	150.47	184.759	230.583	287.372	345.827	0.667669	0.257339
3	235.026	+	7.69531	142.355	176.208	223.36	280.28	342.54	0.521263	0.370317
4	232.148	+	6.45963	153.205	184.213	223.85	271.146	322.863	0.193112	0.240942
5	238.019	+	6.61856	153.225	186.779	229.706	280.507	332.98	0.484827	0.361409
6	228.087	+	6.90834	150.259	180.573	220.471	267.109	315.336	0.430811	0.263864
7	232.295	+	4.76684	156.017	186.061	225.459	271.004	316.83	0.518691	0.239348
8	208.034	+	3.57445	137.856	164.53	201.234	243.796	286.229	1.38129	0.550025
9	215.536	+	5.3909	141.401	170.961	208.841	253.558	298.257	1.16372	0.397932
10	209.622	+	4.61548	131.225	163.137	202.625	248.749	296.041	2.86685	0.85621
Niacin (mg)
1	17.9845	+	0.691817	10.0436	13.0034	17.092	22.0028	27.1104	0.295613	0.129765
2	19.6398	+	0.669882	12.2251	15.0552	18.7988	23.4215	28.2104	0.03292	0.0468249
3	18.9655	+	0.482154	11.5016	14.2475	18.0584	22.7551	27.6787	0.018964	0.0570597
4	18.2242	+	0.585671	11.0163	13.7037	17.3505	21.8027	26.6782	0.0394685	0.0499738
5	20.344	+	0.592033	13.5643	16.1619	19.7476	23.9295	27.965	0.0394685	0.0018875
6	19.9104	+	0.73213	11.8469	15.0396	19.1342	23.9869	29.0013	0.0786987	0.0683711
7	19.5318	+	0.704126	12.1833	14.9678	18.7316	23.2816	28.0141	0.0289567	0.0270919
8	17.8463	+	0.548924	10.8341	13.5183	17.0659	21.4676	25.8586	0.0821993	0.0747876
9	19.3813	+	0.579716	12.2617	15.0216	18.8558	23.0342	27.239	0.0308304	0.0283619
10	18.2352	+	0.502007	9.82878	12.9671	17.1899	22.4834	27.9614	0.564593	0.469826
Phosphorus (mg)
1	1262.21	+	43.9264	725.522	935.421	1209.03	1529.61	1866.59	0.462632	0.266868
2	1308.18	+	35.5431	827.082	1017.76	1262.08	1549.91	1841.76	0.0404036	0.0636289
3	1275.63	+	45.7347	777.453	971.683	1222.71	1526.25	1840.77	0.109442	0.105156
4	1226.4	+	41.9111	814.945	977.033	1187.5	1439.04	1687.53	0.0022039	0.0333912
5	1289.92	+	37.2833	872.351	1039.72	1254.76	1502.31	1746.58	0.0042966	0.0257971
6	1215.03	+	38.5219	795.704	965.913	1183.13	1431.91	1672.49	0.0720387	0.107611
7	1218.14	+	33.8361	816.759	983.191	1190.8	1423.61	1650.65	0.0095112	0.0300823
8	1138.34	+	24.5766	741.016	901.658	1103.9	1348.58	1573.4	0.0737264	0.0669003
9	1144.06	+	33.3112	739.962	898.613	1109.82	1352.71	1592.86	0.109515	0.0957843
10	1088.84	+	25.2036	720.176	877.27	1068.07	1279.31	1486.46	0.144855	0.12877
Riboflavin (Vitamin B2) (mg)
1	1.9972	+	0.0718549	1.09518	1.42835	1.87923	2.43414	3.03639	0.131534	0.122368
2	2.05445	+	0.0621425	1.21244	1.51757	1.94112	2.47393	3.03618	0.0090115	0.0284234
3	2.04914	+	0.0591292	1.25685	1.54621	1.95803	2.45114	2.96176	0.0011504	0.0163758
4	1.98621	+	0.0631516	1.18497	1.49657	1.89551	2.38647	2.90496	0.0183595	0.0205645
5	2.1248	+	0.0538408	1.35799	1.66005	2.05074	2.50696	2.98997	0.0011504	0.0034765
6	2.00818	+	0.0737853	1.18999	1.51002	1.92795	2.40898	2.92212	0.035375	0.0316478
7	1.95771	+	0.0708602	1.17696	1.46838	1.86973	2.34526	2.85126	0.0116922	0.0219208
8	1.83103	+	0.0435521	1.08019	1.36176	1.73718	2.20023	2.6885	0.0297879	0.0342806
9	1.94014	+	0.0583662	1.14902	1.45352	1.86145	2.32366	2.83058	0.0606679	0.0494034
10	1.87146	+	0.0525331	1.01167	1.32687	1.76654	2.29739	2.88929	0.248674	0.141941
Selenium (mcg)
1	89.9438	+	3.01525	50.9163	65.768	85.4641	109.793	134.555	0.049023	0.0434919
2	93.8568	+	3.01734	58.4077	71.8861	90.012	111.991	134.638	0.0043934	0.0128802
3	88.7559	+	2.93385	52.5037	65.3967	84.0596	106.883	131.72	0.0043934	0.0113615
4	85.6845	+	3.03219	55.9946	67.8085	82.9653	101.068	118.549	0.0043934	0.0015797
5	92.2386	+	2.71203	60.7048	73.0368	89.2681	108.535	127.415	0.0043934	0.0007594
6	86.1547	+	2.3608	57.4561	69.06	84.2501	101.847	116.988	0.0043934	0.0013654
7	84.5542	+	2.66287	55.4713	67.351	82.5166	99.3577	116.767	0.0012383	0.0023583
8	79.4762	+	2.21242	53.3795	63.9688	77.8485	93.2803	107.75	0.0012383	0.00117
9	81.9905	+	2.46951	53.1954	64.6931	80.5076	97.4083	112.599	0.0002154	0.0093872
10	71.4711	+	2.07656	44.9639	55.781	69.8561	85.2726	100.234	0.0296017	0.0737726
Thiamin (Vitamin B1) (mg)
1	1.44897	+	0.0498934	0.857749	1.07568	1.37799	1.74482	2.13905	0.157237	0.131148
2	1.51651	+	0.0490098	0.952288	1.16501	1.44875	1.79712	2.16686	0.0159709	0.0452892
3	1.48383	+	0.0451051	0.932454	1.14097	1.42175	1.76702	2.11451	0.0197241	0.0324057
4	1.39917	+	0.0429028	0.886024	1.08404	1.34417	1.65864	1.98333	0.0341633	0.0402953
5	1.58477	+	0.0486522	1.01905	1.23671	1.52301	1.86688	2.22465	0.0187112	0.0224914
6	1.51957	+	0.0570223	0.924666	1.15899	1.46468	1.81507	2.18661	0.0922705	0.0771044
7	1.4209	+	0.0399832	0.898992	1.0952	1.3662	1.68944	2.01933	0.0870438	0.0606279
8	1.37799	+	0.0335053	0.840561	1.0418	1.32109	1.65036	1.98773	0.173791	0.152553
9	1.45782	+	0.0430974	0.925537	1.13852	1.42013	1.72598	2.0405	0.0856568	0.0707165
10	1.31794	+	0.0323813	0.823636	1.02065	1.28122	1.56985	1.86682	0.307735	0.207493
Vitamin A, RAE (mcg)
1	711.036	+	35.1955	319.723	453.015	644.483	898.912	1182.8	4.38449	1.78903
2	769.851	+	31.7104	386.017	520.191	707.835	953.268	1230.17	2.19688	0.892339
3	702.307	+	28.8002	367.767	490.81	656.896	870.296	1097.12	2.24784	1.03606
4	635.426	+	28.4216	373.135	477.719	609.754	768.334	931.899	1.50688	1.24024
5	679.768	+	22.9718	395.233	506.744	647.97	827.043	999.728	1.44152	0.645654
6	661.393	+	36.5027	371.923	482.972	629.825	808.868	990.855	1.54413	1.18193
7	656.792	+	38.7908	355.58	467.756	620.228	805.339	1007.43	2.52576	1.04852
8	605.899	+	24.0228	320.807	426.471	570.574	747.749	932.533	4.12586	1.50435
9	612.354	+	24.9608	327.338	434.038	577.689	755.158	937.63	4.20692	1.77627
10	576.503	+	20.9099	297.873	402.736	542.25	712.989	895.669	5.41253	1.76518
Vitamin B12 (mcg)
1	5.16756	+	0.221906	2.55964	3.49552	4.82274	6.43897	8.24166	0.0711653	0.152695
2	5.36434	+	0.292959	2.60278	3.55262	4.92321	6.68954	8.67311	0.108673	0.107251
3	5.00705	+	0.197631	2.54379	3.42603	4.68626	6.21309	7.92527	0.133484	0.0913078
4	5.01609	+	0.306353	2.83697	3.62917	4.74828	6.13231	7.54282	0.0121467	0.0440905
5	5.4043	+	0.188135	3.04554	3.91669	5.13934	6.53897	8.10765	0.0096602	0.0148607
6	5.04652	+	0.258775	2.7579	3.58239	4.75698	6.195	7.71335	0.0266966	0.0301886
7	5.05889	+	0.289762	2.5489	3.4147	4.66861	6.27601	8.03742	0.0708741	0.116589
8	4.59051	+	0.156145	2.3631	3.12347	4.2667	5.68959	7.25355	0.108337	0.137929
9	5.01133	+	0.178726	2.73964	3.58231	4.71626	6.12527	7.66461	0.0092941	0.0366857
10	4.92797	+	0.220044	2.35541	3.24811	4.53324	6.18884	8.00209	0.116666	0.178351
Vitamin B6 (mg)
1	1.61089	+	0.0667454	0.903155	1.16157	1.5191	1.96657	2.43698	0.216293	0.138104
2	1.74784	+	0.0634348	1.0736	1.32875	1.66415	2.09204	2.52428	0.0237683	0.0398626
3	1.68563	+	0.0544598	0.98109	1.24164	1.5986	2.02948	2.51058	0.0412323	0.059957
4	1.60306	+	0.0533043	0.962367	1.20193	1.51993	1.91956	2.346	0.085687	0.103816
5	1.69562	+	0.0546883	1.10191	1.32834	1.6374	1.9975	2.37054	0.0043934	0.0101023
6	1.657	+	0.0757845	0.996287	1.24672	1.57716	1.98366	2.40875	0.0426774	0.0526509
7	1.67938	+	0.0596952	1.02674	1.25973	1.60318	2.00212	2.43501	0.0202649	0.0317418
8	1.4802	+	0.0442768	0.908136	1.11845	1.40103	1.76803	2.14854	0.0200051	0.0635602
9	1.585	+	0.0474531	0.964594	1.2004	1.51097	1.89883	2.30758	0.10526	0.0869684
10	1.64756	+	0.0595914	0.829159	1.10224	1.52054	2.05515	2.63264	0.8035	0.552873
Vitamin C (mg)
1	101.541	+	4.91952	36.0158	56.4958	88.0965	131.265	184.379	1.80209	0.597135
2	100.149	+	4.96262	36.2813	56.7766	87.7871	129.135	180.682	2.10662	0.71512
3	87.6619	+	4.89809	35.5313	52.8482	78.0142	112.494	152.44	1.84492	0.799409
4	89.1633	+	5.55801	41.8585	58.6419	82.0535	111.583	144.97	0.731512	0.705685
5	81.9254	+	4.27007	34.5474	50.7134	73.9397	104.46	139.322	2.21485	0.845735
6	85.9292	+	4.60435	37.5555	54.0892	78.4965	108.915	144.51	1.04829	0.759258
7	99.3672	+	4.64467	42.5837	61.1365	88.9415	125.582	168.957	1.07979	0.656911
8	79.5635	+	4.5544	30.2144	45.6559	69.7981	102.703	141.632	3.93429	1.11921
9	80.5536	+	5.33809	34.596	49.8577	72.2828	101.606	136.612	1.78915	0.840637
10	91.0037	+	6.67568	27.4971	45.3309	75.2396	119.016	173.188	5.36889	1.72386
Vitamin D (D2 + D3) (mcg)
1	9.17948	+	0.514005	3.50832	5.32351	8.02771	11.7776	16.2761	65.2181	3.56497
2	7.53609	+	0.388652	3.18475	4.58621	6.72629	9.54921	12.8307	77.733	3.18042
3	7.7419	+	0.4904	3.60913	5.04824	7.1192	9.75862	12.6755	76.8086	4.72162
4	7.15931	+	0.645713	3.85488	5.03889	6.72591	8.80889	10.9904	84.6142	5.06958
5	7.57552	+	0.307152	3.85146	5.20496	7.03294	9.37791	12.0137	79.7425	2.93739
6	6.89107	+	0.42568	3.41072	4.66203	6.37515	8.56553	10.9908	85.2112	3.19378
7	6.96344	+	0.439055	3.1808	4.48961	6.36064	8.79352	11.4202	83.4477	3.63414
8	6.16438	+	0.376625	2.62662	3.85995	5.61064	7.80198	10.4054	88.4632	2.58298
9	6.36677	+	0.333207	3.23804	4.39576	5.93824	7.87043	9.98506	90.0691	2.42811
10	6.04418	+	0.347903	2.74488	3.82736	5.4518	7.63936	10.1005	89.6294	2.59212
Vitamin E as alpha-tocopherol (mg)
1	6.19166	+	0.280792	2.72443	3.81828	5.49659	7.79881	10.5207	49.864	3.5446
2	6.55392	+	0.277951	3.48007	4.51495	6.03936	8.04321	10.2301	42.6398	3.92981
3	6.42034	+	0.320561	3.42221	4.43842	5.94233	7.86417	10.088	44.6134	4.38949
4	6.29652	+	0.253635	3.63865	4.60949	5.9158	7.57351	9.42521	45.8391	4.54111
5	6.92837	+	0.233051	3.91855	5.00297	6.51284	8.42964	10.5227	36.5157	3.73635
6	6.2661	+	0.206503	3.7122	4.68385	5.96709	7.52334	9.22019	46.0039	4.29338
7	6.69043	+	0.217711	3.91515	4.91287	6.28995	8.00165	9.97406	39.6642	3.6414
8	6.24586	+	0.253553	3.61149	4.54385	5.86099	7.47686	9.3918	48.8525	4.48631
9	6.13077	+	0.207278	3.74746	4.66152	5.85674	7.31073	8.83665	49.1204	3.93416
10	6.32462	+	0.226366	3.462	4.50172	5.965	7.72142	9.67192	46.2962	3.56195
Zinc (mg)
1	9.55337	+	0.375125	5.57605	7.01089	9.01788	11.5775	14.1316	0.725607	0.363789
2	9.49142	+	0.391095	5.62668	6.9949	8.96313	11.3512	14.0763	0.695558	0.409694
3	9.29554	+	0.305554	5.54987	6.88534	8.77584	11.1354	13.7452	0.575249	0.252317
4	9.60078	+	0.289206	6.09306	7.40137	9.20067	11.3382	13.6237	0.171664	0.15698
5	10.1921	+	0.329035	6.57116	7.97228	9.78578	11.9491	14.3435	0.0692019	0.074719
6	9.78029	+	0.403026	5.85715	7.42204	9.36449	11.7243	14.2373	0.334518	0.238356
7	9.84195	+	0.375478	6.01883	7.44669	9.415	11.7388	14.2725	0.300761	0.227447
8	8.78614	+	0.246945	5.52531	6.75593	8.43954	10.4313	12.5	0.587051	0.360015
9	8.96693	+	0.242217	5.62559	6.92057	8.64725	10.6701	12.7505	0.593757	0.293631
10	8.84588	+	0.184395	5.24096	6.63652	8.49628	10.6609	12.9695	1.38999	0.603712
Data Source: NHANES 2001-2014
Sample size for deciles 1-10 were: 405, 361, 353, 322, 333, 348, 339, 304, 341, and 317, respectively
Added sugars deciles determined using the average of two days of intake
Usual intake of nutrients was determined using the National cancer Institute method
Percentage below the EAR determined using the cut-point method (except the probability method was used for iron)

## Sheet: 9-18 yr
Supplemental Table 3. Usual Intake and Percentage Below the Estimated Average Requirement by Deciles of Added Sugars as a Percentage of Calories in Children 9-18 Years of Age
	Usual Intake								EAR
Decile	Mean	+	SE	P10	P25	P50	P75	P90	% Below	SE
Calcium (mg)
1	1158.78	+	57.4341	664.629	851.361	1100.31	1401.77	1728.78	49.9793	5.09543
2	1186.49	+	51.4379	695.461	876.694	1120.49	1430.14	1758.05	47.8208	4.69503
3	1123.61	+	33.1119	656.274	829.688	1068.17	1353.55	1662.03	53.1788	3.43675
4	1189.09	+	42.5305	777.315	944.084	1154.22	1392.73	1648.13	43.5478	4.96876
5	1137.62	+	42.4823	710.608	873.017	1091.57	1358.71	1627.65	50.8919	4.72201
6	1061.4	+	33.4423	649.672	812.414	1023.38	1264.66	1524.56	58.6477	3.97182
7	1076.26	+	55.3929	659.909	819.771	1031.84	1279.37	1549.3	57.7728	6.05217
8	991.84	+	37.6057	582.824	736.344	947.302	1197.78	1462.6	66.3502	4.14669
9	957.234	+	31.7282	583.815	731.463	922.659	1143.71	1368.36	70.6715	3.38287
10	790.125	+	38.7251	466.7	589.444	756.405	952.988	1159.35	86.6786	3.47734
Copper (mg)
1	1.114	+	0.0514719	0.621103	0.790767	1.03194	1.3431	1.70778	8.35142	1.77845
2	1.15493	+	0.0486243	0.691187	0.853322	1.08027	1.37982	1.71312	4.08051	1.3728
3	1.08764	+	0.0363761	0.664728	0.817118	1.02972	1.2887	1.59093	7.04812	1.80643
4	1.16311	+	0.0316243	0.757292	0.907798	1.11195	1.36495	1.63468	2.89312	1.04406
5	1.06662	+	0.0284899	0.683915	0.825311	1.01802	1.25625	1.50881	5.40548	1.32044
6	1.05246	+	0.024609	0.688663	0.824848	1.00593	1.23143	1.47192	4.78483	1.37381
7	1.073	+	0.0347071	0.716527	0.851628	1.03366	1.24931	1.48411	4.40404	1.4322
8	1.00652	+	0.033951	0.662393	0.791728	0.967041	1.17581	1.40246	7.18004	2.79086
9	0.936961	+	0.0290348	0.610506	0.736248	0.900612	1.09821	1.30818	9.8894	2.15339
10	0.835364	+	0.0323523	0.530817	0.643265	0.799227	0.988007	1.19059	24.8104	4.05479
Folate, DFE (mcg)
1	565.073	+	34.3655	323.481	413.03	534.794	686.678	845.046	5.73458	1.96993
2	624.456	+	27.1412	367.412	459.378	588.586	750.242	925.828	2.78939	0.95852
3	591.182	+	23.0584	352.916	437.787	555.39	709.925	874.219	3.82891	1.58728
4	606.11	+	26.0095	364.101	455.752	578.181	724.986	882.965	3.72035	1.40431
5	588.868	+	25.1687	357.398	443.98	559.449	700.896	861.513	4.25404	1.28959
6	569.341	+	15.0712	339.85	426.356	543.794	680.108	834.097	4.60653	1.22489
7	539.736	+	29.7409	310.635	391.938	505.935	652.197	812.386	9.3869	3.27903
8	550.968	+	23.1312	327.037	408.431	520.247	659.5	812.77	6.9995	2.2994
9	510.899	+	15.9531	319.826	391.826	490.369	608.016	728.902	8.40032	2.23897
10	408.012	+	23.3219	241.965	306.185	388.954	492.383	597.812	25.3522	5.9294
Iron (mg)
1	14.4311	+	0.79174	8.64073	10.7388	13.7378	17.3075	21.1167	4.70298	1.27648
2	15.9767	+	0.666186	9.88243	12.1096	15.1538	18.9776	23.1262	2.09469	0.683854
3	15.8392	+	0.483314	9.73114	11.9921	15.1451	18.8961	22.9981	3.01806	0.855031
4	16.5142	+	0.529826	10.7524	12.9117	15.8872	19.3927	23.1673	1.92675	0.65646
5	15.924	+	0.56696	10.0138	12.2328	15.1865	18.8791	22.7691	2.33649	0.570104
6	15.5167	+	0.465759	9.68771	11.8429	14.8023	18.4371	22.264	2.67775	0.738456
7	15.05	+	0.620975	9.61551	11.6678	14.4295	17.8098	21.3257	3.48685	1.16905
8	15.1157	+	0.508632	9.28234	11.4554	14.4763	18.0153	21.9193	3.79771	1.20515
9	14.3702	+	0.403552	8.90397	10.9547	13.7486	17.1078	20.6792	5.07362	1.14209
10	11.9854	+	0.638698	7.21228	9.03208	11.5027	14.4589	17.3191	13.803	3.32922
Magnesium (mg)
1	275.449	+	12.944	154.456	197.353	258.678	334.444	420.095	50.3258	4.26856
2	271.459	+	8.81704	167.628	207.066	259.93	322.538	392.052	47.1352	4.03186
3	268.429	+	7.62628	166.159	204.123	255.746	317.377	386.586	47.865	3.45986
4	278.157	+	6.15606	188.464	222.927	268.901	323.825	379.15	47.51	3.23236
5	258.539	+	6.26523	170.696	204.582	249.707	303.111	357.792	48.1189	3.5166
6	250.399	+	5.87616	166.261	199.599	242.324	293.292	344.912	56.5682	3.21522
7	252.057	+	7.13856	169.156	201.236	244.451	293.902	344.73	58.3372	2.94344
8	241.645	+	7.0352	162.298	193.163	234.12	281.387	331.082	58.6135	3.84324
9	225.879	+	6.63757	149.478	179.837	219.12	264.998	312.149	66.2818	2.90047
10	204.467	+	9.37415	126.875	157.76	197.779	243.524	290.376	79.8771	2.33829
Niacin (mg)
1	23.9504	+	1.04616	14.3978	18.0051	22.9252	28.7418	34.8463	0.947763	0.49555
2	24.3511	+	1.06808	15.2838	18.6447	23.3208	29.0744	34.8618	0.399257	0.288848
3	24.8936	+	0.805097	15.8452	19.26	24.037	29.46	35.1431	0.351386	0.227776
4	24.5482	+	0.613281	16.0538	19.2513	23.6132	28.8766	34.3561	0.256777	0.269675
5	23.9768	+	0.726474	16.5043	19.4445	23.4066	27.8962	32.2026	0.0528868	0.0991619
6	24.2797	+	0.601416	15.4144	18.8327	23.4513	28.8087	34.3031	0.437295	0.260523
7	24.7336	+	0.743952	15.7284	19.0952	23.7673	29.275	35.1657	0.277015	0.198505
8	23.8205	+	0.69525	15.0886	18.4338	22.9867	28.2762	33.6935	0.556551	0.323669
9	22.154	+	0.913069	14.4183	17.4618	21.3673	26.0997	30.9023	0.497658	0.436395
10	22.1299	+	1.7744	12.3867	16.012	20.9793	27.0909	33.4282	3.94489	1.86606
Phosphorus (mg)
1	1472.31	+	70.0543	860.518	1098.39	1410.6	1777.72	2158.77	21.9007	3.31162
2	1438.93	+	52.9404	917.779	1124.34	1390.23	1704.91	2018.97	19.3666	3.05538
3	1426.48	+	37.491	887.48	1097.29	1374.68	1698.29	2041.77	21.3747	2.85628
4	1462.81	+	37.9028	1013.28	1190.39	1425.31	1694.75	1960	13.0107	2.25366
5	1394.51	+	39.907	948.05	1134.67	1356.8	1624.38	1882.21	17.7955	3.13616
6	1348.02	+	37.3571	913.711	1088.93	1314.19	1572.75	1830.07	21.5583	3.15886
7	1388.85	+	39.1362	946.508	1124.61	1357.03	1616.01	1872.91	18.3509	2.73564
8	1294.94	+	31.0964	863.523	1043.16	1263.07	1516.03	1759.88	26.241	3.34282
9	1222.49	+	38.666	806.022	970.531	1186.35	1437.26	1686.03	34.6658	4.73023
10	1086.1	+	47.4854	730.613	876.382	1059.78	1267.36	1476.43	49.1925	6.28873
Riboflavin (Vitamin B2) (mg)
1	2.06998	+	0.123119	1.12359	1.46834	1.95197	2.52967	3.16749	3.30458	1.01755
2	2.14131	+	0.0886312	1.25734	1.57964	2.02548	2.57275	3.16661	1.19886	0.515801
3	2.14057	+	0.0689078	1.30872	1.61856	2.05156	2.55793	3.08855	0.896547	0.394586
4	2.19647	+	0.0723487	1.33853	1.67003	2.1004	2.61759	3.17443	1.05803	0.354915
5	2.12798	+	0.0607744	1.35128	1.65567	2.05253	2.51362	2.99578	0.748034	0.374177
6	2.09152	+	0.0674933	1.27997	1.59674	2.00835	2.50173	3.00499	1.36928	0.468824
7	2.06097	+	0.0973947	1.23774	1.54418	1.95752	2.47449	3.01752	1.7513	0.598089
8	1.976	+	0.0726864	1.17663	1.47923	1.88339	2.37126	2.89972	2.56286	1.22605
9	1.92837	+	0.0771537	1.15435	1.44805	1.83691	2.31707	2.82524	2.84922	0.784184
10	1.68098	+	0.102874	0.899708	1.18703	1.58212	2.0623	2.59143	10.2266	3.02058
Selenium (mcg)
1	119.519	+	4.94897	69.4754	88.6039	114.388	144.968	176.534	0.306001	0.170117
2	115.029	+	5.02485	73.2071	89.4254	110.715	136.712	162.395	0.0544486	0.10707
3	112.319	+	3.96533	70.1905	86.2704	107.091	133.543	160.203	0.215421	0.169867
4	113.159	+	2.87429	77.7142	92.0425	110.313	131.291	152.195	0.0382379	0.0505632
5	107.598	+	3.15871	73.6415	87.5308	104.516	124.934	145.537	0.0262383	0.085608
6	104.971	+	2.93578	74.2985	86.6381	102.83	121.01	138.815	0.005179	0.0238909
7	104.315	+	3.2054	70.8064	84.2994	101.847	121.927	140.686	0.0658428	0.0686418
8	98.3445	+	2.33292	68.593	80.879	96.4797	113.763	130.148	0.0573957	0.100914
9	90.0613	+	3.31447	59.5356	71.4914	87.3134	105.93	124.206	0.305601	0.276417
10	82.438	+	4.24398	54.2762	65.8663	80.4112	97.3552	112.831	2.13287	1.32599
Thiamin (Vitamin B1) (mg)
1	1.69735	+	0.0814496	1.01334	1.26797	1.61617	2.03822	2.4877	2.70114	0.977735
2	1.74053	+	0.0666369	1.11267	1.34901	1.67134	2.06571	2.46177	1.19989	0.718678
3	1.75006	+	0.0465032	1.11532	1.36116	1.68281	2.07682	2.46316	1.68034	0.737011
4	1.83031	+	0.0588152	1.22193	1.45945	1.76683	2.14199	2.52273	0.5885	0.302374
5	1.7365	+	0.0468472	1.15209	1.37404	1.67226	2.03615	2.40697	1.1983	0.601936
6	1.68593	+	0.0438491	1.07905	1.31144	1.62543	1.98921	2.37319	1.61238	0.662948
7	1.68771	+	0.083053	1.07422	1.31373	1.62822	1.99941	2.37136	1.87432	1.08136
8	1.6368	+	0.0473409	1.02845	1.26468	1.58116	1.94418	2.3145	3.15001	1.12945
9	1.5448	+	0.048388	1.01789	1.22439	1.50029	1.81139	2.13671	3.11537	1.25745
10	1.27917	+	0.0716611	0.807781	0.998304	1.2395	1.52156	1.80275	14.4202	5.095
Vitamin A, RAE (mcg)
1	630.267	+	36.6267	277.08	397.494	571.245	796.687	1065.97	39.1815	4.46576
2	684.126	+	45.6659	336.603	458.277	628.975	852.153	1101.83	29.6717	4.76753
3	677.802	+	29.2429	346.998	465.15	631.493	840.743	1069.55	29.071	3.77319
4	668.232	+	33.3591	395.516	503.044	641.325	805.505	973.66	25.4758	5.65765
5	641.125	+	28.8939	358.848	465.833	607.607	779.837	969.684	30.4428	4.59862
6	599.248	+	23.4109	337.447	438.817	570.735	728.441	895.697	35.5621	3.76879
7	580.411	+	33.0801	303.126	404.213	542.621	716.282	908.162	43.684	5.2424
8	580.006	+	26.9279	308.432	406.767	543.885	713.321	898.165	41.0903	4.81399
9	550.221	+	24.9566	282.772	383.266	517.616	680.335	858.067	45.2069	4.355
10	448.082	+	28.8104	223.013	303	417.944	558.104	711.866	67.1033	4.63432
Vitamin B12 (mcg)
1	5.12166	+	0.36983	2.48016	3.42281	4.7548	6.41688	8.27764	2.76909	0.792706
2	5.69583	+	0.342203	2.79847	3.77951	5.21333	7.10096	9.16569	1.51438	0.780613
3	5.22173	+	0.22941	2.6683	3.57819	4.86919	6.48487	8.21126	2.41769	0.76545
4	5.76915	+	0.21953	3.33582	4.26413	5.4723	6.98196	8.54161	0.404604	0.412543
5	5.61468	+	0.243432	3.19903	4.08049	5.31479	6.81257	8.42703	0.571157	0.344945
6	5.04627	+	0.203669	2.76584	3.60175	4.77892	6.16917	7.68739	1.50117	0.653856
7	5.59077	+	0.265844	2.84319	3.79654	5.13854	6.9642	8.86525	1.2898	0.639013
8	5.10409	+	0.22694	2.6807	3.54157	4.7384	6.30978	7.98359	2.03564	1.36917
9	4.90321	+	0.23278	2.6641	3.49652	4.59761	5.99349	7.54658	1.63005	0.757908
10	4.80144	+	0.468398	2.34032	3.18078	4.39693	5.9837	7.79315	4.08188	2.36546
Vitamin B6 (mg)
1	1.87575	+	0.107054	1.0566	1.36888	1.774	2.27862	2.8155	4.47973	1.36537
2	1.95052	+	0.087939	1.20558	1.49076	1.87049	2.31144	2.80844	1.53742	0.761082
3	2.02181	+	0.0772717	1.21762	1.52489	1.92378	2.41729	2.94309	1.88349	0.864795
4	1.94298	+	0.0724844	1.18131	1.46244	1.84043	2.31275	2.81748	2.44925	1.03616
5	1.8765	+	0.0658453	1.24072	1.48999	1.81689	2.19773	2.58699	1.03094	0.783925
6	1.84871	+	0.0680971	1.1227	1.39822	1.75731	2.20586	2.6668	3.068	1.09408
7	1.91043	+	0.0731871	1.16827	1.43652	1.81974	2.28362	2.76792	2.06669	1.08509
8	1.82612	+	0.0772952	1.13459	1.38583	1.73695	2.172	2.63257	2.77072	1.52339
9	1.73292	+	0.0764341	1.06692	1.31841	1.65754	2.06475	2.49055	3.98332	1.39037
10	1.72063	+	0.155337	0.864886	1.15493	1.58333	2.14444	2.75367	13.0002	4.58887
Vitamin C (mg)
1	75.3084	+	5.51055	24.2736	39.8342	64.4025	98.1477	140.967	35.6303	4.40146
2	80.6057	+	5.92842	27.3502	43.5671	69.6324	105.25	148.181	29.9482	4.27563
3	84.7365	+	5.22488	33.9892	50.5979	75.1649	107.933	147.453	22.9071	4.50007
4	75.7413	+	5.72757	33.9474	48.0522	68.8931	95.4515	126.354	29.5118	5.39878
5	70.8028	+	4.73622	28.4097	42.7221	63.6636	90.5897	122.765	31.0552	5.24078
6	70.5683	+	4.14121	29.286	43.2289	63.5677	89.6296	120.752	33.3844	4.31232
7	76.8313	+	5.0509	31.7293	46.5121	68.3964	97.7272	133.142	29.4466	4.60653
8	74.8829	+	4.54522	28.9131	43.473	65.7465	95.9667	132.457	30.8993	4.38892
9	68.0533	+	4.33967	28.2123	41.3194	61.097	86.5505	116.473	34.5081	4.94934
10	62.9171	+	4.78237	17.3777	29.5898	50.9056	81.8586	123.521	50.7756	3.74123
Vitamin D (D2 + D3) (mcg)
1	6.49975	+	0.541164	2.42134	3.66386	5.61125	8.33717	11.7171	84.0847	3.75874
2	6.49239	+	0.343127	2.69013	3.94275	5.78386	8.19048	11.2482	85.5324	2.44986
3	6.16092	+	0.356573	2.61199	3.82321	5.55617	7.86177	10.484	88.2598	2.8394
4	6.26617	+	0.481703	3.19674	4.31379	5.85516	7.76623	9.9144	90.4073	3.11339
5	6.07089	+	0.300796	2.88975	4.0052	5.58012	7.59332	9.88698	90.4729	1.78934
6	5.06119	+	0.327058	2.33416	3.24881	4.60397	6.37005	8.36557	95.3364	1.44184
7	6.22543	+	0.43975	2.78247	3.94213	5.66592	7.84825	10.3423	88.779	3.14352
8	4.88362	+	0.29886	1.90629	2.86776	4.31621	6.31765	8.54919	94.6094	1.56293
9	4.71197	+	0.297399	2.20275	3.08019	4.32473	5.9039	7.67676	97.2872	1.27464
10	3.45705	+	0.310444	1.39838	2.03751	3.02585	4.42782	6.01555	99.0205	0.59042
Vitamin E as alpha-tocopherol (mg)
1	7.64604	+	0.613306	3.46857	4.84012	6.86482	9.6342	12.7336	81.0353	4.62145
2	7.41322	+	0.347056	3.97647	5.14279	6.82067	9.08845	11.5636	84.0593	3.16903
3	7.04558	+	0.230058	3.89049	5.00067	6.57864	8.59707	10.7876	85.1519	2.21044
4	8.32517	+	0.356467	4.8727	6.08339	7.80503	10.0029	12.3887	77.8802	3.25229
5	7.49729	+	0.2794	4.46925	5.56834	7.12367	8.98305	10.9959	83.0227	3.38164
6	7.40413	+	0.292939	4.5896	5.64478	7.0878	8.78723	10.6523	87.3748	2.81973
7	7.563	+	0.173462	4.42623	5.55167	7.15244	9.05683	11.2141	84.5398	1.80808
8	7.56546	+	0.290161	4.39729	5.50493	7.12066	9.10809	11.3235	85.3544	3.04218
9	6.70508	+	0.310835	4.18	5.10287	6.37808	7.92591	9.6581	93.8489	2.25048
10	5.57811	+	0.29964	2.9722	3.92813	5.22154	6.8558	8.6174	95.8096	1.26392
Zinc (mg)
1	11.4822	+	0.648703	6.64111	8.39782	10.8884	13.8587	17.0785	14.3296	3.12307
2	11.347	+	0.594827	6.6817	8.36588	10.6903	13.6668	16.8796	14.5521	2.75145
3	11.4376	+	0.327723	6.87748	8.55111	10.8688	13.6791	16.7785	13.2168	2.04327
4	12.3177	+	0.308808	8.03627	9.66885	11.8798	14.4353	17.1973	5.82663	1.78099
5	11.6653	+	0.464359	7.64649	9.16387	11.2206	13.6608	16.2305	7.63395	2.11223
6	10.6731	+	0.304999	6.681	8.21089	10.2373	12.6808	15.2605	15.432	2.85908
7	11.1763	+	0.435814	6.91984	8.47375	10.6341	13.3124	16.1128	13.4652	2.89661
8	10.8043	+	0.413174	6.84214	8.30221	10.3698	12.8129	15.2968	15.1753	4.61665
9	9.90492	+	0.305727	6.3142	7.67954	9.54586	11.7369	13.996	21.0737	3.73318
10	8.72439	+	0.463183	5.22883	6.58624	8.38199	10.4996	12.6275	38.2896	6.07516
Data Source: NHANES 2001-2014
Sample size for deciles 1-10 were: 478, 444, 442, 416, 452, 439, 442, 423, 427, and 368 respectively
Added sugars deciles determined using the average of two days of intake
Usual intake of nutrients was determined using the National cancer Institute method
Percentage below the EAR determined using the cut-point method (except the probability method was used for iron)
